# Supplementary material for: LcWRKY17, a WRKY Transcription Factor from Litsea cubeba, Effectively Promotes Monoterpene Synthesis
Source: Int J Mol Sci. 2023 Apr 13;24(8):7210. doi: 10.3390/ijms24087210 (PMC10138983; doi:10.3390/ijms24087210)
Supplement: Supplementary file 1 [file ijms-24-07210-s001.zip]

Archive with 1 entries (1 files):
- ijms-2270933-supplementary.pdf
